# Supplementary material for: Tuning the Degradation Rate of Alginate-Based Bioinks for Bioprinting Functional Cartilage Tissue
Source: Biomedicines. 2022 Jul 7;10(7):1621. doi: 10.3390/biomedicines10071621 (PMC9312793; doi:10.3390/biomedicines10071621)
Supplement: Supplementary file 1 [file biomedicines-10-01621-s001.zip]

Archive with 1 entries (1 files):
- biomedicines-1768355-supplementary.pdf
